# Supplementary material for: The Use of Genome-Wide eQTL Associations in Lymphoblastoid Cell Lines to Identify Novel Genetic Pathways Involved in Complex Traits
Source: PLoS One. 2011 Jul 15;6(7):e22070. doi: 10.1371/journal.pone.0022070 (PMC3137612; doi:10.1371/journal.pone.0022070)
Supplement: Table S1 — Number of expression probes correlated with more than two QTs at p<10−3. (XLS) [file pone.0022070.s004.xls]

## Sheet: Sheet1
Expression probe-smoking correlations		QT-smoking correlations		QT-expression probe correlations
Probe	p-value	Quantitative trait	p-value	p values No adjustment for smoking	p values smoking adjusted	p-values
ILMN_115379	1.4*10-4	Triglycerides	0.18	1.8*10-4	1.4*10-3	0.59
ILMN_16141	1.1*10-4	Diastolic blood pressure	5.5*10-5	5.1*10-4	>10-3	NA
ILMN_20487	3.1*10-4	Diastolic blood pressure	5.5*10-5	2.7*10-4	3.5*10-3	1.2*10-3
ILMN_2674	7.5*10-4	Diastolic blood pressure	5.5*10-5	3.0*10-4	1.3*10-3	6.4*10-4
ILMN_6769	7.5*10-4	Height	0.87	6.3*10-4	6.8*10-3	0.63
ILMN_7862	6.9*10-4	C-reactive protein	0.64	8.0*10-4	1.7*10-3	0.74
ILMN_8297	3.3*10-6	Calcium (albumin corrected)	0.22	7.6*10-4	3.4*10-3	0.69
ILMN_96740	1.8*10-6	Calcium	0.46	7.8*10-4	4.9*10-3	0.9
