# Supplementary material for: The Use of Genome-Wide eQTL Associations in Lymphoblastoid Cell Lines to Identify Novel Genetic Pathways Involved in Complex Traits
Source: PLoS One. 2011 Jul 15;6(7):e22070. doi: 10.1371/journal.pone.0022070 (PMC3137612; doi:10.1371/journal.pone.0022070)
Supplement: Table S2 — The correlation between expression probes and QTs with and without adjustments for smoking for expression probes that are correlated with smoking. (XLS) [file pone.0022070.s005.xls]

## Sheet: Sheet1
No .of QTs	No. of probes
2-8	160
2	107
3	34
4	14
5-8*	5
* QTs: body mass index, central fat (g), central fat (%), C-reactive protein, diastolic and systolic blood pressure, total fat mass (g), total fat mass (%), weight
