# Supplementary material for: The Use of Genome-Wide eQTL Associations in Lymphoblastoid Cell Lines to Identify Novel Genetic Pathways Involved in Complex Traits
Source: PLoS One. 2011 Jul 15;6(7):e22070. doi: 10.1371/journal.pone.0022070 (PMC3137612; doi:10.1371/journal.pone.0022070)
Supplement: Table S3 — Expression profiling of 299 female twins and three datasets of 60 HapMap founders. (XLS) [file pone.0022070.s006.xls]

## Sheet: Sheet1
Dataset	Platform	Sample size (N)	No. probes	No. detected probes
Twins	Illumina version 2	299	46713	19573
WTCHG	Illumina version 2	57	46713	20200
WTCHG	Illumina version 1	57	47293	17484
Sanger	Illumina version 1	60	47293	NA
