# Supplementary material for: The Use of Genome-Wide eQTL Associations in Lymphoblastoid Cell Lines to Identify Novel Genetic Pathways Involved in Complex Traits
Source: PLoS One. 2011 Jul 15;6(7):e22070. doi: 10.1371/journal.pone.0022070 (PMC3137612; doi:10.1371/journal.pone.0022070)
Supplement: Table S4 — Expression probe mapping between different Illumina platforms based on Ensembl transcript identifiers using BLAT and BLAST (NCBI build 36). (XLS) [file pone.0022070.s007.xls]

## Sheet: Sheet1
Platform	No. probes	No. mapped probes	No. probes with ENST id.	No. probes mapped to other version	No. Ensembl transcripts	No. probes with SNPs in sequence (no.SNPs)
Version 2	46713	32587	21855	19608	27853	785 (803 SNPs)
Version 1	47293	38884	25492	22805	27853	1935 (1996 SNPs)
