# Supplementary material for: The Use of Genome-Wide eQTL Associations in Lymphoblastoid Cell Lines to Identify Novel Genetic Pathways Involved in Complex Traits
Source: PLoS One. 2011 Jul 15;6(7):e22070. doi: 10.1371/journal.pone.0022070 (PMC3137612; doi:10.1371/journal.pone.0022070)
Supplement: Table S6 — Correlations between gene expression probes and QTs from the literature tested in the 299 twins. (XLS) [file pone.0022070.s009.xls]

## Sheet: Sheet1
Study	QT	Gene	Probe	Sample size	Tissue/cells	P value twins (N =299)
[15]	body fat (%)	LPL	ILMN_2233	673	adipose	ND
[15]	body fat (%)	TGFBR2	ILMN_22189	673	adipose	ND
[15]	body fat (%)	HSD11B1	ILMN_799	673	adipose	ND
[15]	body fat (%)	HSD11B1	ILMN_10023	673	adipose	ND
[15]	body fat (%)	C3AR1	ILMN_5675	673	adipose	0.69
[15]	body fat (%)	ZFP90	ILMN_4714	673	adipose	0.84
[15,16]	LDL	PSRC1	ILMN_9176	673957	adipose/liver	ND
[15,16]	LDL	PSRC1	ILMN_1748	673957	adipose/liver	0.47
[15,16]	LDL	CELSR2	ILMN_16132	673957	adipose/liver	0.74
[15,16]	LDL	SORT1	ILMN_11307	673957	adipose/liver	0.22
[17]	HDL	VNN1	ILMN_14011	1240	lymphocytes	ND
[15]	BMI	LPL	ILMN_2233	673	adipose	ND
[15]	BMI	TGFBR2	ILMN_22189	673	adipose	ND
[15]	BMI	HSD11B1	ILMN_799	673	adipose	ND
[15]	BMI	HSD11B1	ILMN_10023	673	adipose	ND
[15]	BMI	C3AR1	ILMN_5675	673	adipose	0.93
[15]	BMI	ZFP90	ILMN_4714	673	adipose	0.74
[16]	HDL	PLTP	ILMN_12725	957	liver	0.29
[16]	TG	PLTP	ILMN_12725	957	liver	0.81
[16]	HDL	LIPC	ILMN_17172	957	liver	ND
[16]	HDL	LIPC	ILMN_130834	957	liver	ND
[16]	HDL	ALDH1A2	ILMN_17630	957	liver	ND
[16]	HDL	FADS1	ILMN_18738	957	liver	0.16
[16]	HDL	FADS2	ILMN_18999	957	liver	0.63
[16]	HDL	FADS3	ILMN_18681	957	liver	0.53
[16]	TG	FADS1	ILMN_18738	957	liver	4*10-3
[16]	TG	FADS2	ILMN_18999	957	liver	0.03
[16]	TG	FADS3	ILMN_18681	957	liver	4*10-3
[16]	HDL	TTC39B	ILMN_7334	957	liver	0.03
[16]	HDL	TTC39B	ILMN_123787	957	liver	0.38
[16]	HDL	MMAB	ILMN_5798	957	liver	0.04
[16]	TG	ANGPTL3	ILMN_27994	957	liver	ND
ND=Not Detected in the 299 twins
